# Supplementary material for: Strain-specific galactose utilization by commensal E. coli mitigates Salmonella establishment in the gut
Source: PLoS Pathog. 2025 Jun 27;21(6):e1013232. doi: 10.1371/journal.ppat.1013232 (PMC12204579; doi:10.1371/journal.ppat.1013232)
Supplement: S1 Table — (XLSX) [file ppat.1013232.s004.xlsx]

## Sheet: S1_Table
S1 Table. Bacterial strains used in this study
REAGENT or RESOURCE	SOURCE	IDENTIFIER	Strain designation in the manuscript text
Escherichia coli 8178	[1]	T1871	E. coli 8178 / WT
Escherichia coli 8178 ∆mchB	[2]	T1884	E. coli 8178 ∆mchB
Escherichia coli 8178 ∆clbA	[2]	T1882	E. coli 8178 ∆clbA
Escherichia coli 8178 ∆mcmA	[2]	T1879	E. coli 8178 ∆mcmA
Escherichia coli 8178 ∆cdiA	[2]	T1881	E. coli 8178 ∆cdiA
Escherichia coli 8178 ∆tssK	[2]	T2250	E. coli 8178 ∆tssK
Escherichia coli 8178 ∆galK	This study	T4093	E. coli 8178 ∆galK
Escherichia coli Z1331	[3]	N/A	E. coli Z1331
Escherichia coli Z1331 ΔgalK	This study	T5647	E. coli Z1331 ∆galK
Salomonella Typhimurium SL1344	Laboratory collection	N/A	S. Tm, SB300
SL1344 ∆invG ∆ssaV	[4]	N/A	S. Tm avirulent
SB300, WISH2-AmpR	[5]	T3415	N/A
SB300, WISH113-AmpR	[5]	T3749	N/A
SB300, WISH115-AmpR	[5]	T3751	N/A
SB300, WISH182-AmpR	[5]	T3753	N/A
SB300, WISH194-AmpR	[5]	T3755	N/A
SB300, WISH205-AmpR	[5]	T3757	N/A
SB300, WISH206-AmpR	[5]	T3759	N/A
SB300, WISH207-AmpR	[5]	T3761	N/A
SB300, ΔdcuABC,WISH26	[5]	T3671	Control-ΔdcuABC-WISH26; ΔdcuABC
SB300, ΔfrdA, WISH28	[5]	T3675	Control-ΔfrdA-WISH28; ΔfrdA
SB300, gatD::KanR, WISH3-AmpR	[5]	T3417	ΔgatD-WISH3
SB300, fucK::KanR, WISH4-AmpR	[5]	T3419	ΔfucK-WISH4
SB300, murQ::KanR, WISH5-AmpR	[5]	T3421	ΔmurQ-WISH5
SB300, kdgK::KanR, WISH6-AmpR	[5]	T3423	ΔkdgK-WISH6
SB300, gntK::KanR, WISH7-AmpR	[5]	T3425	ΔgntK-WISH7
SB300, glk::KanR, WISH9-AmpR	[5]	T3429	Δglk-WISH9
SB300, glpA::KanR, WISH10-AmpR	[5]	T3431	ΔglpA-WISH10
SB300, fruK::KanR, WISH55-AmpR	[5]	T3433	ΔfruK-WISH10; ΔfruK
SB300, slrD::KanR, WISH12-AmpR	[5]	T3435	ΔsrlD-WISH12
SB300, idnD::KanR, WISH13-AmpR	[5]	T3437	ΔidnD-WISH13
SB300, glxK::KanR, WISH102-AmpR	[5]	T3439	ΔglxK-WISH102
SB300, dgoK::KanR, WISH15-AmpR	[5]	T3441	ΔdgoK-WISH15
SB300, uxaC::KanR, WISH16-AmpR	[5]	T3443	ΔuxaC-WISH16
SB300, galK::KanR, WISH17-AmpR	[5]	T3445	ΔgalK-WISH17; ΔgalK
SB300, pgl::KanR, WISH19-AmpR	[5]	T3447	Δpgl-WISH19
SB300, rhaB::KanR, WISH60-AmpR	[5]	T3449	ΔrhaB-WISH60
SB300, malQ::KanR, WISH21-AmpR	[5]	T3451	ΔmalQ-WISH21
SB300, nagZ::KanR, WISH61-AmpR	[5]	T3453	ΔnagZ-WISH61
SB300, xylB::KanR, WISH31-AmpR	[5]	T3455	ΔxylB-WISH31
SB300, manA::KanR, WISH32-AmpR	[5]	T3457	ΔmanA-WISH32; ΔmanA
SB300, gudD::KanR, WISH33-AmpR	[5]	T3459	ΔgudD-WISH33
SB300, garK::KanR, WISH34-AmpR	[5]	T3461	ΔgarK-WISH34
SB300, glpD::KanR, WISH62-AmpR	[5]	T3463	ΔglpD-WISH62
SB300, araB::KanR, WISH38-AmpR	[5]	T3465	ΔaraB-WISH38, ΔaraB
SB300, nagB::KanR, WISH63-AmpR	[5]	T3467	ΔnagB-WISH63
SB300, pfkB::KanR, WISH40-AmpR	[5]	T3469	ΔpfkB-WISH40
SB300, chbF::KanR, WISH103-AmpR	[5]	T3471	ΔchbF-WISH103
SB300, nagK::KanR, WISH42-AmpR	[5]	T3473	ΔnagK-WISH42
SB300, pgm::CamR, WISH46-AmpR	[5]	T3475	Δpgm-WISH46; Δpgm
SB300, pgi::CamR, WISH47-AmpR	[5]	T3477	Δpgi-WISH47; Δpgi
SB300, mak::KanR, WISH49-AmpR	[5]	T3479	Δmak-WISH49
SB300, nanK::CamR, WISH50-AmpR	[5]	T3481	ΔnanK-WISH50
SB300, pfkA::CamR, WISH51-AmpR	[5]	T3483	ΔpfkA-WISH51; ΔpfkA
SB300, glpK::CamR, WISH52-AmpR	[5]	T3485	ΔglpK-WISH52
SB300, treC::CamR, WISH109-AmpR	[5]	T3669	ΔtreC-WISH109
Salmonella ATCC 14028 - CamR + pRSF1010	[6]	N/A	S. Tm ATCC 14028
	References
1	Stecher, B., Denzler, R., Maier, L., Bernet, F., Sanders, M. J., Pickard, D. J., ... & Hardt, W. D. (2012). Gut inflammation can boost horizontal gene transfer between pathogenic and commensal Enterobacteriaceae. Proceedings of the National Academy of Sciences, 109(4), 1269-1274.
2	Cherrak, Y., Salazar, M. A., Yilmaz, K., Kreuzer, M., & Hardt, W. D. (2024). Commensal E. coli limits Salmonella gut invasion during inflammation by producing toxin-bound siderophores in a tonB-dependent manner. PLoS Biology, 22(6), e3002616.
3	Wotzka, S. Y., Kreuzer, M., Maier, L., Zünd, M., Schlumberger, M., Nguyen, B., ... & Misselwitz, B. (2018). Microbiota stability in healthy individuals after single-dose lactulose challenge—A randomized controlled study. PLoS One, 13(10), e0206214.
4	Stecher, B., Robbiani, R., Walker, A. W., Westendorf, A. M., Barthel, M., Kremer, M., ... & Hardt, W. D. (2007). Salmonella enterica serovar typhimurium exploits inflammation to compete with the intestinal microbiota. PLoS biology, 5(10), e244.
5	Schubert, C., Nguyen, B. D., Sichert, A., Näpflin, N., Sintsova, A., Feer, L., ... & Hardt, W. D. (2025). Monosaccharides drive Salmonella gut colonization in a context-dependent or-independent manner. Nature Communications, 16(1), 1735.
6	Gül, E., Abi Younes, A., Huuskonen, J., Diawara, C., Nguyen, B. D., Maurer, L., ... & Hardt, W. D. (2023). Differences in carbon metabolic capacity fuel co-existence and plasmid transfer between Salmonella strains in the mouse gut. Cell Host & Microbe, 31(7), 1140-1153.
