# Supplementary material for: Strain-specific galactose utilization by commensal E. coli mitigates Salmonella establishment in the gut
Source: PLoS Pathog. 2025 Jun 27;21(6):e1013232. doi: 10.1371/journal.ppat.1013232 (PMC12204579; doi:10.1371/journal.ppat.1013232)
Supplement: S2 Table — (XLSX) [file ppat.1013232.s005.xlsx]

## Sheet: S2_Table
S2 Table. Plasmid used in this study
REAGENT or RESOURCE	SOURCE	IDENTIFIER	Used for
pKD4	[1]	N/A	Gene deletion in E.coli 8178
pSIM5	[2]	N/A	Gene deletion in E.coli strains
	Reference
1	Datsenko, K. A., & Wanner, B. L. (2000). One-step inactivation of chromosomal genes in Escherichia coli K-12 using PCR products. Proceedings of the National Academy of Sciences, 97(12), 6640-6645.
2	Diner, E. J., Garza-Sánchez, F., & Hayes, C. S. (2011). Genome engineering using targeted oligonucleotide libraries and functional selection. Strain Engineering: Methods and Protocols, 71-82.
