# Supplementary material for: Strain-specific galactose utilization by commensal E. coli mitigates Salmonella establishment in the gut
Source: PLoS Pathog. 2025 Jun 27;21(6):e1013232. doi: 10.1371/journal.ppat.1013232 (PMC12204579; doi:10.1371/journal.ppat.1013232)
Supplement: S3 Table — (XLSX) [file ppat.1013232.s006.xlsx]

## Sheet: S3_Table
S3 Table. Oligonucleotides used in this study
REAGENT or RESOURCE	SOURCE	IDENTIFIER	Used for
ATG AGT CTG AAA GAA AAA ACA CAA TCT CTG TTT GCC AAC GCA TTT GGC TAC TGT AGG CTG GAG CTG CTT CG	This study	N/A	galK deletion_fwd in E. coli 8178
TCA GCA CTG TCC TGC TCC TTG TGA TGG TTT ACA AAC GTA AAA AGT CTC TTT CAT ATG AAT ATC CTC CTT AGT TCC	This study	N/A	galK deletion_rev in E. coli 8178
TAACAGTCGGTACGGCTGACCATCGGGTGCCAGTGCGGGAGTTTCGTTCAATTCCGGGGATCCGTCGACC	This study	N/A	galK deletion_fwd in E. coli Z1331
CATTTTCGCGAATCCGGAGTGTAAGAAATGAGTCTGAAAGAAAAAACACATGTAGGCTGGAGCTGCTTCG	This study	N/A	galK deletion_rev in E. coli Z1331
TCGTCGGCAGCGTCAGATGTGTATAAGAGACAGTATGAGGAGAGTAGGAGGCAATGG	[1]	WISH_Illumina_fwd	Library prepration: PCR 1 to introduce the Illumina Adapters
GTCTCGTGGGCTCGGAGATGTGTATAAGAGACAGGGTAAGTGGGCGTGTAGATAAAGG	[1]	WISH_Illumina_rev	Library prepration: PCR 1 to introduce the Illumina Adapters
	Reference
1	Daniel, B. B., Steiger, Y., Sintsova, A., Field, C. M., Nguyen, B. D., Schubert, C., ... & Vorholt, J. A. (2024). Assessing microbiome population dynamics using wild-type isogenic standardized hybrid (WISH)-tags. Nature Microbiology, 9(4), 1103-1116.
