# Supplementary material for: Strain-specific galactose utilization by commensal E. coli mitigates Salmonella establishment in the gut
Source: PLoS Pathog. 2025 Jun 27;21(6):e1013232. doi: 10.1371/journal.ppat.1013232 (PMC12204579; doi:10.1371/journal.ppat.1013232)
Supplement: S4 Table — (XLSX) [file ppat.1013232.s007.xlsx]

## Sheet: Suppl. Table 4
Supplementary Table 4. List of abbreviations
Abbreviations	Full name
Frc6P	fructose 6-phosphate
Frc1,6P	frcutose 1,6-phosphate
DHAP	dihydroxyacetonephosphate
GAP	glyceraldehyde 3-phosphate
MurNAc	N-acetylmuramic acid
GlcNAc	N-acetyl-D-glucosamine
GlcNAc6P	N-acetyl-D-glucosamine 6-phosphate
GlcN	D-glucosamine
Glc6P	glucose 6-phosphate
Xylu5P	xylulose 5-phosphate
Glc1P	glucose 1-phosphate
Neu5Ac	N-acetylneuraminic acid
KDPG	2-dehydro-3-deoxy-phosphogluconate
2PG	2-phosphoglycerate
